# Supplementary material for: Assessment of a Novel Adult Mass-Rearing Cage for Aedes albopictus (Skuse) and Anopheles arabiensis (Patton)
Source: Insects. 2020 Nov 13;11(11):801. doi: 10.3390/insects11110801 (PMC7697024; doi:10.3390/insects11110801)
Supplement: Supplementary file 1 [file insects-11-00801-s001.zip]

Archive with 18 entries (16 files):
- Supplementary Materials/
- Supplementary Materials/Figure S1. Overall View of the new mass-rearing cage.pdf
- Supplementary Materials/Figure S2. Main_Assembly of the new mass-rearing cage.pdf
- Supplementary Materials/Figure S3. Bottom_Tray_Assembly.pdf
- Supplementary Materials/Figure S4. Top_Tray_Assembly.pdf
- Supplementary Materials/Figure S5. Bottom_Tray_Parts.pdf
- Supplementary Materials/Figure S6. Top_Tray_Parts.pdf
- Supplementary Materials/Figure S7. Container.pdf
- Supplementary Materials/Supplementary data_raw data and stats/
- Supplementary Materials/Supplementary data_raw data and stats/aedes.daily.mortality.csv
- Supplementary Materials/Supplementary data_raw data and stats/aedes.egg.floating.csv
- Supplementary Materials/Supplementary data_raw data and stats/aedes.egg.hatching.csv
- Supplementary Materials/Supplementary data_raw data and stats/aedes.egg.production.csv
- Supplementary Materials/Supplementary data_raw data and stats/anopheles.egg.production.csv
- Supplementary Materials/Supplementary data_raw data and stats/raw_dataALL.xlsx
- Supplementary Materials/Supplementary data_raw data and stats/Supplementary file_data analyses.pdf
- Supplementary Materials/Supplementary data_raw data and stats/~$plementary file_data analyses.doc
- Supplementary Materials/~$Supplementary file_dataALL.xlsx
