# Supplementary material for: Assessment of a Novel Adult Mass-Rearing Cage for Aedes albopictus (Skuse) and Anopheles arabiensis (Patton)
Source: Insects. 2020 Nov 13;11(11):801. doi: 10.3390/insects11110801 (PMC7697024; doi:10.3390/insects11110801)
Supplement: Supplementary file 1 [file insects-11-00801-s001.zip › Supplementary Materials/Supplementary data_raw data and stats/aedes.daily.mortality.csv]

cage	square	sex	dailymortality
C1	1	Male	0.0579528946720338
C1	2	Male	0.0696551917585793
C1	3	Male	0.152360625871909
C1	4	Male	0.113079563282843
C1	5	Male	0.103897074146315
C1	6	Male	0.128378492210025
C1	1	Female	0.129858989993599
C1	2	Female	0.102641651459291
C1	3	Female	0.104434574635556
C1	4	Female	0.135410109926047
C1	5	Female	0.11325692963296
C1	6	Female	0.0753130211651866
C2	1	Male	0.100845138848437
C2	2	Male	0.119002067664085
C2	3	Male	0.15717842652838
C2	4	Male	0.113345599506429
C2	5	Male	0.117944235572967
C2	6	Male	0.152699613819451
C2	1	Female	0.123308398405967
C2	2	Female	0.111659354720223
C2	3	Female	0.119618550422582
C2	4	Female	0.142556507437757
C2	5	Female	0.109880895563326
C2	6	Female	0.091626825790732
C3	1	Male	0.0778063085553919
C3	2	Male	0.111392812547312
C3	3	Male	0.134025658836406
C3	4	Male	0.0966994988252288
C3	5	Male	0.0981436240188734
C3	6	Male	0.141612800652363
C3	1	Female	0.116355105408916
C3	2	Female	0.130728696078088
C3	3	Female	0.113522912654622
C3	4	Female	0.120938132662846
C3	5	Female	0.110859488253552
C3	6	Female	0.126109327654145
