# Supplementary material for: Assessment of a Novel Adult Mass-Rearing Cage for Aedes albopictus (Skuse) and Anopheles arabiensis (Patton)
Source: Insects. 2020 Nov 13;11(11):801. doi: 10.3390/insects11110801 (PMC7697024; doi:10.3390/insects11110801)
Supplement: Supplementary file 1 [file insects-11-00801-s001.zip › Supplementary Materials/Supplementary data_raw data and stats/aedes.egg.floating.csv]

replicate	cage	cage2	week	number	floating	paper
R1	C1	C1	Week 1	662149	25796	636353
R1	C2	C2	Week 1	606178	20853	585325
R1	C3	C3	Week 1	643564	20354	623211
R1	C1	C1	Week 2	413393	20325	393068
R1	C2	C2	Week 2	439849	19139	420711
R1	C3	C3	Week 2	510163	20140	490025
R1	C1	C1	Week 3	259482	10784	248698
R1	C2	C2	Week 3	242310	9598	232712
R1	C3	C3	Week 3	292310	15141	277170
R2	C1	C4	Week 1	413807	22582	391225
R2	C2	C5	Week 1	540721	26482	514239
R2	C1	C4	Week 2	379792	12025	367767
R2	C2	C5	Week 2	391963	12525	379440
R2	C1	C4	Week 3	193268	7470	185798
R2	C2	C5	Week 3	189282	6198	183084
