# Supplementary material for: Assessment of a Novel Adult Mass-Rearing Cage for Aedes albopictus (Skuse) and Anopheles arabiensis (Patton)
Source: Insects. 2020 Nov 13;11(11):801. doi: 10.3390/insects11110801 (PMC7697024; doi:10.3390/insects11110801)
Supplement: Supplementary file 1 [file insects-11-00801-s001.zip › Supplementary Materials/Supplementary data_raw data and stats/aedes.egg.hatching.csv]

replicate	cage	cage2	week	eggorigin	eggsample	hatched	unhatched
R1	C1	C1	Week 1	Paper	S1	94	6
R1	C1	C1	Week 1	Paper	S2	89	11
R1	C1	C1	Week 1	Paper	S3	92	8
R1	C1	C1	Week 1	Floating	S1	81	19
R1	C1	C1	Week 1	Floating	S2	92	8
R1	C1	C1	Week 1	Floating	S3	91	10
R1	C2	C2	Week 1	Paper	S1	93	9
R1	C2	C2	Week 1	Paper	S2	92	8
R1	C2	C2	Week 1	Paper	S3	88	12
R1	C2	C2	Week 1	Floating	S1	84	16
R1	C2	C2	Week 1	Floating	S2	95	5
R1	C2	C2	Week 1	Floating	S3	85	15
R1	C3	C3	Week 1	Paper	S1	93	7
R1	C3	C3	Week 1	Paper	S2	95	5
R1	C3	C3	Week 1	Paper	S3	96	4
R1	C3	C3	Week 1	Floating	S1	80	20
R1	C3	C3	Week 1	Floating	S2	85	15
R1	C3	C3	Week 1	Floating	S3	90	10
R1	C1	C1	Week 2	Paper	S1	82	18
R1	C1	C1	Week 2	Paper	S2	75	25
R1	C1	C1	Week 2	Paper	S3	87	17
R1	C1	C1	Week 2	Floating	S1	85	15
R1	C1	C1	Week 2	Floating	S2	76	24
R1	C1	C1	Week 2	Floating	S3	77	23
R1	C2	C2	Week 2	Paper	S1	35	65
R1	C2	C2	Week 2	Paper	S2	72	28
R1	C2	C2	Week 2	Paper	S3	79	21
R1	C2	C2	Week 2	Floating	S1	68	32
R1	C2	C2	Week 2	Floating	S2	85	15
R1	C2	C2	Week 2	Floating	S3	70	30
R1	C3	C3	Week 2	Paper	S1	88	12
R1	C3	C3	Week 2	Paper	S2	82	18
R1	C3	C3	Week 2	Paper	S3	80	20
R1	C3	C3	Week 2	Floating	S1	76	24
R1	C3	C3	Week 2	Floating	S2	80	20
R1	C3	C3	Week 2	Floating	S3	71	29
R1	C1	C1	Week 3	Paper	S1	79	21
R1	C1	C1	Week 3	Paper	S2	82	18
R1	C1	C1	Week 3	Paper	S3	84	16
R1	C1	C1	Week 3	Floating	S1	73	27
R1	C1	C1	Week 3	Floating	S2	84	16
R1	C1	C1	Week 3	Floating	S3	80	20
R1	C2	C2	Week 3	Paper	S1	87	13
R1	C2	C2	Week 3	Paper	S2	90	10
R1	C2	C2	Week 3	Paper	S3	80	20
R1	C2	C2	Week 3	Floating	S1	92	8
R1	C2	C2	Week 3	Floating	S2	89	11
R1	C2	C2	Week 3	Floating	S3	82	18
R1	C3	C3	Week 3	Paper	S1	70	30
R1	C3	C3	Week 3	Paper	S2	56	46
R1	C3	C3	Week 3	Paper	S3	69	31
R1	C3	C3	Week 3	Floating	S1	72	28
R1	C3	C3	Week 3	Floating	S2	83	17
R1	C3	C3	Week 3	Floating	S3	73	27
R2	C1	C4	Week 1	Paper	S1	67	33
R2	C1	C4	Week 1	Paper	S2	73	27
R2	C1	C4	Week 1	Paper	S3	66	34
R2	C1	C4	Week 1	Floating	S1	61	39
R2	C1	C4	Week 1	Floating	S2	56	54
R2	C1	C4	Week 1	Floating	S3	59	41
R2	C2	C5	Week 1	Paper	S1	79	21
R2	C2	C5	Week 1	Paper	S2	70	30
R2	C2	C5	Week 1	Paper	S3	69	31
R2	C2	C5	Week 1	Floating	S1	63	37
R2	C2	C5	Week 1	Floating	S2	66	34
R2	C2	C5	Week 1	Floating	S3	70	30
R2	C1	C4	Week 2	Paper	S1	52	48
R2	C1	C4	Week 2	Paper	S2	49	51
R2	C1	C4	Week 2	Paper	S3	64	34
R2	C1	C4	Week 2	Floating	S1	48	52
R2	C1	C4	Week 2	Floating	S2	47	53
R2	C1	C4	Week 2	Floating	S3	50	50
R2	C2	C5	Week 2	Paper	S1	55	45
R2	C2	C5	Week 2	Paper	S2	47	53
R2	C2	C5	Week 2	Paper	S3	51	49
R2	C2	C5	Week 2	Floating	S1	36	64
R2	C2	C5	Week 2	Floating	S2	39	61
R2	C2	C5	Week 2	Floating	S3	68	32
R2	C1	C4	Week 3	Paper	S1	76	24
R2	C1	C4	Week 3	Paper	S2	74	26
R2	C1	C4	Week 3	Paper	S3	72	28
R2	C1	C4	Week 3	Floating	S1	47	54
R2	C1	C4	Week 3	Floating	S2	41	59
R2	C1	C4	Week 3	Floating	S3	45	55
R2	C2	C5	Week 3	Paper	S1	69	31
R2	C2	C5	Week 3	Paper	S2	72	28
R2	C2	C5	Week 3	Paper	S3	74	26
R2	C2	C5	Week 3	Floating	S1	38	62
R2	C2	C5	Week 3	Floating	S2	65	35
R2	C2	C5	Week 3	Floating	S3	61	39
