# Supplementary material for: Assessment of a Novel Adult Mass-Rearing Cage for Aedes albopictus (Skuse) and Anopheles arabiensis (Patton)
Source: Insects. 2020 Nov 13;11(11):801. doi: 10.3390/insects11110801 (PMC7697024; doi:10.3390/insects11110801)
Supplement: Supplementary file 1 [file insects-11-00801-s001.zip › Supplementary Materials/Supplementary data_raw data and stats/aedes.egg.production.csv]

replicate	cage	cage2	week	npf	npf2
R1	C1	C1	Week 1	49.6624529898962	50
R1	C2	C2	Week 1	45.4644908979867	45
R1	C3	C3	Week 1	48.2684895693821	48
R1	C1	C1	Week 2	31.0052008443068	31
R1	C2	C2	Week 2	32.9895361669756	33
R1	C3	C3	Week 2	38.2632394381288	38
R1	C1	C1	Week 3	19.4616279692707	19
R1	C2	C2	Week 3	18.17373862918	18
R1	C3	C3	Week 3	21.9238323815238	22
R2	C1	C4	Week 1	31.0362730496834	31
R2	C2	C5	Week 1	40.5550824484898	40
R2	C1	C4	Week 2	28.4851378427318	28
R2	C2	C5	Week 2	29.398017807588	29
R2	C1	C4	Week 3	14.4954323858096	14
R2	C2	C5	Week 3	14.19649634098	14
