# Supplementary material for: Assessment of a Novel Adult Mass-Rearing Cage for Aedes albopictus (Skuse) and Anopheles arabiensis (Patton)
Source: Insects. 2020 Nov 13;11(11):801. doi: 10.3390/insects11110801 (PMC7697024; doi:10.3390/insects11110801)
Supplement: Supplementary file 1 [file insects-11-00801-s001.zip › Supplementary Materials/Supplementary data_raw data and stats/anopheles.egg.production.csv]

week	eggbatch	cage	cagetype	neggs	npf	npf2
Week 1	B1	C1	plexiglass	266407.01754386	35.5209356725146	36
Week 1	B1	C2	plexiglass	243675.187969925	32.4900250626566	32
Week 1	B1	C3	plexiglass	247133.834586466	32.9511779448622	33
Week 1	B1	C1	stainless-steel	134527.318295739	17.9369757727652	18
Week 1	B1	C2	stainless-steel	159589.974937343	21.2786633249791	21
Week 1	B1	C3	stainless-steel	195805.513784461	26.1074018379282	26
Week 2	B2	C1	plexiglass	76356.8922305765	10.1809189640769	10
Week 2	B2	C2	plexiglass	100066.165413534	13.3421553884712	13
Week 2	B2	C3	plexiglass	144677.694235589	19.2903592314119	19
Week 2	B2	C1	stainless-steel	188412.030075188	25.1216040100251	25
Week 2	B2	C2	stainless-steel	185504.761904762	24.7339682539683	25
Week 2	B2	C3	stainless-steel	193098.746867168	25.7464995822891	26
Week 2	B3	C1	plexiglass	36532.3308270677	4.87097744360902	5
Week 2	B3	C2	plexiglass	16181.4536340852	2.15752715121136	2
Week 2	B3	C3	plexiglass	52221.5538847118	6.9628738512949	7
Week 2	B3	C1	stainless-steel	127334.335839599	16.9779114452799	17
Week 2	B3	C2	stainless-steel	89815.5388471178	11.9754051796157	12
Week 2	B3	C3	stainless-steel	77810.5263157895	10.3747368421053	10
