# Supplementary material for: Assessment of a Novel Adult Mass-Rearing Cage for Aedes albopictus (Skuse) and Anopheles arabiensis (Patton)
Source: Insects. 2020 Nov 13;11(11):801. doi: 10.3390/insects11110801 (PMC7697024; doi:10.3390/insects11110801)
Supplement: Supplementary file 1 [file insects-11-00801-s001.zip › Supplementary Materials/Supplementary data_raw data and stats/raw_dataALL.xlsx]

## Sheet: adultindexMRCequation
day	replicate	square	sex	index	ln(N)	ln(N+1)		b	survival	dailymortality
1	1	1	male	4	1.38629	1.60944		-0.0597	0.942047	0.0579529
2	1	1	male	1	0	0.693147
3	1	1	male	1	0	0.693147
4	1	1	male	3	1.09861	1.38629
5	1	1	male	12	2.48491	2.56495
6	1	1	male		#NUM!	0
7	1	1	male		#NUM!	0
8	1	1	male	5	1.60944	1.79176
9	1	1	male	14	2.63906	2.70805
10	1	1	male	15	2.70805	2.77259
11	1	1	male	7	1.94591	2.07944
12	1	1	male	8	2.07944	2.19722
13	1	1	male		#NUM!	0
14	1	1	male		#NUM!	0
15	1	1	male	1	0	0.693147
16	1	1	male	2	0.693147	1.09861
17	1	1	male		#NUM!	0
18	1	1	male		#NUM!	0
19	1	1	male	0	#NUM!	0
20	1	1	male		#NUM!	0
21	1	1	male		#NUM!	0
22	1	1	male	0	#NUM!	0
23	1	1	male	1	0	0.693147
24	1	1	male		#NUM!	0
1	1	2	male		#NUM!			-0.0722	0.930345	0.0696552
2	1	2	male	8	2.07944
3	1	2	male	8	2.07944
4	1	2	male	13	2.56495
5	1	2	male	1	0
6	1	2	male	8	2.07944
7	1	2	male		#NUM!
8	1	2	male		#NUM!
9	1	2	male	4	1.38629
10	1	2	male	5	1.60944
11	1	2	male	12	2.48491
12	1	2	male	14	2.63906
13	1	2	male	3	1.09861
14	1	2	male		#NUM!
15	1	2	male		#NUM!
16	1	2	male	1	0
17	1	2	male	1	0
18	1	2	male		#NUM!
19	1	2	male		#NUM!
20	1	2	male	0	#NUM!
21	1	2	male		#NUM!
22	1	2	male		#NUM!
23	1	2	male	2	0.693147
24	1	2	male	1	0
1	1	3	male	35	3.55535			-0.1653	0.847639	0.152361
2	1	3	male	21	3.04452
3	1	3	male	39	3.66356
4	1	3	male	45	3.80666
5	1	3	male	32	3.46574
6	1	3	male		#NUM!
7	1	3	male		#NUM!
8	1	3	male	12	2.48491
9	1	3	male	11	2.3979
10	1	3	male	5	1.60944
11	1	3	male	5	1.60944
12	1	3	male	5	1.60944
13	1	3	male		#NUM!
14	1	3	male		#NUM!
15	1	3	male	3	1.09861
16	1	3	male	0	#NUM!
17	1	3	male		#NUM!
18	1	3	male		#NUM!
19	1	3	male	1	0
20	1	3	male		#NUM!
21	1	3	male		#NUM!
22	1	3	male	0	#NUM!
23	1	3	male		#NUM!
24	1	3	male		#NUM!
1	1	4	male	11	2.3979			-0.12	0.88692	0.11308
2	1	4	male	9	2.19722
3	1	4	male	12	2.48491
4	1	4	male	24	3.17805
5	1	4	male	10	2.30259
6	1	4	male		#NUM!
7	1	4	male		#NUM!
8	1	4	male	7	1.94591
9	1	4	male	13	2.56495
10	1	4	male	3	1.09861
11	1	4	male	12	2.48491
12	1	4	male	9	2.19722
13	1	4	male		#NUM!
14	1	4	male		#NUM!
15	1	4	male	4	1.38629
16	1	4	male	2	0.693147
17	1	4	male		#NUM!
18	1	4	male		#NUM!
19	1	4	male	0	#NUM!
20	1	4	male		#NUM!
21	1	4	male		#NUM!
22	1	4	male	0	#NUM!
23	1	4	male		#NUM!
24	1	4	male		#NUM!
1	1	5	male	6	1.79176			-0.1097	0.896103	0.103897
2	1	5	male	11	2.3979
3	1	5	male	3	1.09861
4	1	5	male	33	3.49651
5	1	5	male	21	3.04452
6	1	5	male		#NUM!
7	1	5	male		#NUM!
8	1	5	male	4	1.38629
9	1	5	male	8	2.07944
10	1	5	male	4	1.38629
11	1	5	male	0	#NUM!
12	1	5	male	2	0.693147
13	1	5	male		#NUM!
14	1	5	male		#NUM!
15	1	5	male	1	0
16	1	5	male	0	#NUM!
17	1	5	male		#NUM!
18	1	5	male		#NUM!
19	1	5	male	0	#NUM!
20	1	5	male		#NUM!
21	1	5	male		#NUM!
22	1	5	male	0	#NUM!
23	1	5	male		#NUM!
24	1	5	male		#NUM!
1	1	6	male	26	3.2581			-0.1374	0.871622	0.128378
2	1	6	male	35	3.55535
3	1	6	male	4	1.38629
4	1	6	male	8	2.07944
5	1	6	male	11	2.3979
6	1	6	male		#NUM!
7	1	6	male		#NUM!
8	1	6	male	33	3.49651
9	1	6	male	30	3.4012
10	1	6	male	17	2.83321
11	1	6	male	5	1.60944
12	1	6	male	1	0
13	1	6	male		#NUM!
14	1	6	male		#NUM!
15	1	6	male	3	1.09861
16	1	6	male	0	#NUM!
17	1	6	male		#NUM!
18	1	6	male		#NUM!
19	1	6	male	0	#NUM!
20	1	6	male		#NUM!
21	1	6	male		#NUM!
22	1	6	male	1	0
23	1	6	male	1	0
24	1	6	male		#NUM!
1	1	1	female	46	3.82864			-0.1391	0.870141	0.129859
2	1	1	female	40	3.68888
3	1	1	female	52	3.95124
4	1	1	female	45	3.80666
5	1	1	female	31	3.43399
6	1	1	female		#NUM!
7	1	1	female		#NUM!
8	1	1	female	29	3.3673
9	1	1	female	40	3.68888
10	1	1	female	43	3.7612
11	1	1	female	18	2.89037
12	1	1	female	32	3.46574
13	1	1	female		#NUM!
14	1	1	female		#NUM!
15	1	1	female	27	3.29584
16	1	1	female	21	3.04452
17	1	1	female		#NUM!
18	1	1	female		#NUM!
19	1	1	female	10	2.30259
20	1	1	female		#NUM!
21	1	1	female		#NUM!
22	1	1	female	9	2.19722
23	1	1	female	2	0.693147
24	1	1	female		#NUM!
1	1	2	female	14	2.63906			-0.1083	0.897358	0.102642
2	1	2	female	28	3.3322
3	1	2	female	24	3.17805
4	1	2	female	45	3.80666
5	1	2	female	32	3.46574
6	1	2	female		#NUM!
7	1	2	female		#NUM!
8	1	2	female	26	3.2581
9	1	2	female	25	3.21888
10	1	2	female	32	3.46574
11	1	2	female	34	3.52636
12	1	2	female	26	3.2581
13	1	2	female		#NUM!
14	1	2	female		#NUM!
15	1	2	female	22	3.09104
16	1	2	female	21	3.04452
17	1	2	female		#NUM!
18	1	2	female		#NUM!
19	1	2	female	20	2.99573
20	1	2	female		#NUM!
21	1	2	female		#NUM!
22	1	2	female	7	1.94591
23	1	2	female	4	1.38629
24	1	2	female		#NUM!
1	1	3	female	13	2.56495			-0.1103	0.895565	0.104435
2	1	3	female	37	3.61092
3	1	3	female	10	2.30259
4	1	3	female	17	2.83321
5	1	3	female	30	3.4012
6	1	3	female		#NUM!
7	1	3	female		#NUM!
8	1	3	female	47	3.85015
9	1	3	female	14	2.63906
10	1	3	female	17	2.83321
11	1	3	female	45	3.80666
12	1	3	female	13	2.56495
13	1	3	female		#NUM!
14	1	3	female		#NUM!
15	1	3	female	68	4.21951
16	1	3	female	2	0.693147
17	1	3	female		#NUM!
18	1	3	female		#NUM!
19	1	3	female	1	0
20	1	3	female		#NUM!
21	1	3	female		#NUM!
22	1	3	female	11	2.3979
23	1	3	female	5	1.60944
24	1	3	female		#NUM!
1	1	4	female	36	3.58352			-0.1455	0.86459	0.13541
2	1	4	female	29	3.3673
3	1	4	female	31	3.43399
4	1	4	female	43	3.7612
5	1	4	female	42	3.73767
6	1	4	female		#NUM!
7	1	4	female		#NUM!
8	1	4	female	40	3.68888
9	1	4	female	33	3.49651
10	1	4	female	21	3.04452
11	1	4	female	30	3.4012
12	1	4	female	24	3.17805
13	1	4	female		#NUM!
14	1	4	female		#NUM!
15	1	4	female	25	3.21888
16	1	4	female	32	3.46574
17	1	4	female		#NUM!
18	1	4	female		#NUM!
19	1	4	female	3	1.09861
20	1	4	female		#NUM!
21	1	4	female		#NUM!
22	1	4	female	3	1.09861
23	1	4	female	2	0.693147
24	1	4	female		#NUM!
1	1	5	female	9	2.19722			-0.1202	0.886743	0.113257
2	1	5	female	28	3.3322
3	1	5	female	8	2.07944
4	1	5	female	32	3.46574
5	1	5	female	23	3.13549
6	1	5	female		#NUM!
7	1	5	female		#NUM!
8	1	5	female	28	3.3322
9	1	5	female	33	3.49651
10	1	5	female	37	3.61092
11	1	5	female	22	3.09104
12	1	5	female	10	2.30259
13	1	5	female		#NUM!
14	1	5	female		#NUM!
15	1	5	female	22	3.09104
16	1	5	female	22	3.09104
17	1	5	female		#NUM!
18	1	5	female		#NUM!
19	1	5	female	6	1.79176
20	1	5	female		#NUM!
21	1	5	female		#NUM!
22	1	5	female	2	0.693147
23	1	5	female	1	0
24	1	5	female		#NUM!
1	1	6	female	15	2.70805			-0.0783	0.924687	0.075313
2	1	6	female	11	2.3979
3	1	6	female	15	2.70805
4	1	6	female	42	3.73767
5	1	6	female	22	3.09104
6	1	6	female		#NUM!
7	1	6	female		#NUM!
8	1	6	female	8	2.07944
9	1	6	female	14	2.63906
10	1	6	female	27	3.29584
11	1	6	female	48	3.8712
12	1	6	female	12	2.48491
13	1	6	female		#NUM!
14	1	6	female		#NUM!
15	1	6	female	32	3.46574
16	1	6	female	15	2.70805
17	1	6	female		#NUM!
18	1	6	female		#NUM!
19	1	6	female	20	2.99573
20	1	6	female		#NUM!
21	1	6	female		#NUM!
22	1	6	female	13	2.56495
23	1	6	female	6	1.79176
24	1	6	female		#NUM!
1	2	1	male	18	2.89037			-0.1063	0.899155	0.100845
2	2	1	male	11	2.3979
3	2	1	male	4	1.38629
4	2	1	male	7	1.94591
5	2	1	male	14	2.63906
6	2	1	male		#NUM!
7	2	1	male		#NUM!
8	2	1	male	15	2.70805
9	2	1	male	7	1.94591
10	2	1	male	15	2.70805
11	2	1	male	9	2.19722
12	2	1	male	0	#NUM!
13	2	1	male		#NUM!
14	2	1	male		#NUM!
15	2	1	male	3	1.09861
16	2	1	male	4	1.38629
17	2	1	male		#NUM!
18	2	1	male		#NUM!
19	2	1	male	3	1.09861
20	2	1	male		#NUM!
21	2	1	male		#NUM!
22	2	1	male	0	#NUM!
23	2	1	male		#NUM!
24	2	1	male		#NUM!
1	2	2	male	21	3.04452			-0.1267	0.880998	0.119002
2	2	2	male	15	2.70805
3	2	2	male	11	2.3979
4	2	2	male	14	2.63906
5	2	2	male	17	2.83321
6	2	2	male		#NUM!
7	2	2	male		#NUM!
8	2	2	male	11	2.3979
9	2	2	male	12	2.48491
10	2	2	male	9	2.19722
11	2	2	male	6	1.79176
12	2	2	male	7	1.94591
13	2	2	male		#NUM!
14	2	2	male		#NUM!
15	2	2	male	1	0
16	2	2	male	2	0.693147
17	2	2	male		#NUM!
18	2	2	male		#NUM!
19	2	2	male	5	1.60944
20	2	2	male		#NUM!
21	2	2	male		#NUM!
22	2	2	male	0	#NUM!
23	2	2	male		#NUM!
24	2	2	male		#NUM!
1	2	3	male	47	3.85015			-0.171	0.842822	0.157178
2	2	3	male	18	2.89037
3	2	3	male	23	3.13549
4	2	3	male	33	3.49651
5	2	3	male	26	3.2581
6	2	3	male		#NUM!
7	2	3	male		#NUM!
8	2	3	male	26	3.2581
9	2	3	male	37	3.61092
10	2	3	male	22	3.09104
11	2	3	male	25	3.21888
12	2	3	male	1	0
13	2	3	male		#NUM!
14	2	3	male		#NUM!
15	2	3	male	2	0.693147
16	2	3	male	0	#NUM!
17	2	3	male		#NUM!
18	2	3	male		#NUM!
19	2	3	male	0	#NUM!
20	2	3	male		#NUM!
21	2	3	male		#NUM!
22	2	3	male	0	#NUM!
23	2	3	male		#NUM!
24	2	3	male		#NUM!
1	2	4	male	21	3.04452			-0.1203	0.886654	0.113346
2	2	4	male	5	1.60944
3	2	4	male	8	2.07944
4	2	4	male	25	3.21888
5	2	4	male	23	3.13549
6	2	4	male		#NUM!
7	2	4	male		#NUM!
8	2	4	male	3	1.09861
9	2	4	male	15	2.70805
10	2	4	male	9	2.19722
11	2	4	male	11	2.3979
12	2	4	male	10	2.30259
13	2	4	male		#NUM!
14	2	4	male		#NUM!
15	2	4	male	5	1.60944
16	2	4	male	4	1.38629
17	2	4	male		#NUM!
18	2	4	male		#NUM!
19	2	4	male	1	0
20	2	4	male		#NUM!
21	2	4	male		#NUM!
22	2	4	male	0	#NUM!
23	2	4	male		#NUM!
24	2	4	male		#NUM!
1	2	5	male	13	2.56495			-0.1255	0.882056	0.117944
2	2	5	male	13	2.56495
3	2	5	male	13	2.56495
4	2	5	male	12	2.48491
5	2	5	male	16	2.77259
6	2	5	male		#NUM!
7	2	5	male		#NUM!
8	2	5	male	8	2.07944
9	2	5	male	16	2.77259
10	2	5	male	7	1.94591
11	2	5	male	13	2.56495
12	2	5	male	4	1.38629
13	2	5	male		#NUM!
14	2	5	male		#NUM!
15	2	5	male	6	1.79176
16	2	5	male	2	0.693147
17	2	5	male		#NUM!
18	2	5	male		#NUM!
19	2	5	male	1	0
20	2	5	male		#NUM!
21	2	5	male		#NUM!
22	2	5	male	0	#NUM!
23	2	5	male	1	0
24	2	5	male		#NUM!
1	2	6	male	48	3.8712			-0.1657	0.8473	0.1527
2	2	6	male	32	3.46574
3	2	6	male	23	3.13549
4	2	6	male	8	2.07944
5	2	6	male	28	3.3322
6	2	6	male		#NUM!
7	2	6	male		#NUM!
8	2	6	male	47	3.85015
9	2	6	male	13	2.56495
10	2	6	male	15	2.70805
11	2	6	male	8	2.07944
12	2	6	male	7	1.94591
13	2	6	male		#NUM!
14	2	6	male		#NUM!
15	2	6	male	1	0
16	2	6	male	1	0
17	2	6	male		#NUM!
18	2	6	male		#NUM!
19	2	6	male	0	#NUM!
20	2	6	male		#NUM!
21	2	6	male		#NUM!
22	2	6	male	0	#NUM!
23	2	6	male		#NUM!
24	2	6	male		#NUM!
1	2	1	female	55	4.00733			-0.1316	0.876692	0.123308
2	2	1	female	35	3.55535
3	2	1	female	39	3.66356
4	2	1	female	53	3.97029
5	2	1	female	42	3.73767
6	2	1	female		#NUM!
7	2	1	female		#NUM!
8	2	1	female	23	3.13549
9	2	1	female	38	3.63759
10	2	1	female	44	3.78419
11	2	1	female	42	3.73767
12	2	1	female	26	3.2581
13	2	1	female		#NUM!
14	2	1	female		#NUM!
15	2	1	female	9	2.19722
16	2	1	female	53	3.97029
17	2	1	female		#NUM!
18	2	1	female		#NUM!
19	2	1	female	21	3.04452
20	2	1	female		#NUM!
21	2	1	female		#NUM!
22	2	1	female	15	2.70805
23	2	1	female	2	0.693147
24	2	1	female		#NUM!
1	2	2	female	12	2.48491			-0.1184	0.888341	0.111659
2	2	2	female	29	3.3673
3	2	2	female	13	2.56495
4	2	2	female	33	3.49651
5	2	2	female	32	3.46574
6	2	2	female		#NUM!
7	2	2	female		#NUM!
8	2	2	female	29	3.3673
9	2	2	female	32	3.46574
10	2	2	female	37	3.61092
11	2	2	female	31	3.43399
12	2	2	female	26	3.2581
13	2	2	female		#NUM!
14	2	2	female		#NUM!
15	2	2	female	30	3.4012
16	2	2	female	26	3.2581
17	2	2	female		#NUM!
18	2	2	female		#NUM!
19	2	2	female	24	3.17805
20	2	2	female		#NUM!
21	2	2	female		#NUM!
22	2	2	female	3	1.09861
23	2	2	female	1	0
24	2	2	female		#NUM!
1	2	3	female	25	3.21888			-0.1274	0.880381	0.119619
2	2	3	female	51	3.93183
3	2	3	female	11	2.3979
4	2	3	female	48	3.8712
5	2	3	female	28	3.3322
6	2	3	female		#NUM!
7	2	3	female		#NUM!
8	2	3	female	36	3.58352
9	2	3	female	13	2.56495
10	2	3	female	10	2.30259
11	2	3	female	48	3.8712
12	2	3	female	24	3.17805
13	2	3	female		#NUM!
14	2	3	female		#NUM!
15	2	3	female	87	4.46591
16	2	3	female	2	0.693147
17	2	3	female		#NUM!
18	2	3	female		#NUM!
19	2	3	female	8	2.07944
20	2	3	female		#NUM!
21	2	3	female		#NUM!
22	2	3	female	12	2.48491
23	2	3	female		#NUM!
24	2	3	female		#NUM!
1	2	4	female	29	3.3673			-0.1538	0.857443	0.142557
2	2	4	female	22	3.09104
3	2	4	female	34	3.52636
4	2	4	female	38	3.63759
5	2	4	female	43	3.7612
6	2	4	female		#NUM!
7	2	4	female		#NUM!
8	2	4	female	43	3.7612
9	2	4	female	28	3.3322
10	2	4	female	33	3.49651
11	2	4	female	43	3.7612
12	2	4	female	46	3.82864
13	2	4	female		#NUM!
14	2	4	female		#NUM!
15	2	4	female	32	3.46574
16	2	4	female	27	3.29584
17	2	4	female		#NUM!
18	2	4	female		#NUM!
19	2	4	female	6	1.79176
20	2	4	female		#NUM!
21	2	4	female		#NUM!
22	2	4	female	1	0
23	2	4	female	1	0
24	2	4	female		#NUM!
1	2	5	female	15	2.70805			-0.1164	0.890119	0.109881
2	2	5	female	33	3.49651
3	2	5	female	10	2.30259
4	2	5	female	37	3.61092
5	2	5	female	31	3.43399
6	2	5	female		#NUM!
7	2	5	female		#NUM!
8	2	5	female	35	3.55535
9	2	5	female	36	3.58352
10	2	5	female	42	3.73767
11	2	5	female	39	3.66356
12	2	5	female	29	3.3673
13	2	5	female		#NUM!
14	2	5	female		#NUM!
15	2	5	female	32	3.46574
16	2	5	female	28	3.3322
17	2	5	female		#NUM!
18	2	5	female		#NUM!
19	2	5	female	12	2.48491
20	2	5	female		#NUM!
21	2	5	female		#NUM!
22	2	5	female	9	2.19722
23	2	5	female	1	0
24	2	5	female		#NUM!
1	2	6	female	22	3.09104			-0.0961	0.908373	0.0916268
2	2	6	female	27	3.29584
3	2	6	female	16	2.77259
4	2	6	female	46	3.82864
5	2	6	female	16	2.77259
6	2	6	female		#NUM!
7	2	6	female		#NUM!
8	2	6	female	12	2.48491
9	2	6	female	31	3.43399
10	2	6	female	27	3.29584
11	2	6	female	33	3.49651
12	2	6	female	21	3.04452
13	2	6	female		#NUM!
14	2	6	female		#NUM!
15	2	6	female	25	3.21888
16	2	6	female	18	2.89037
17	2	6	female		#NUM!
18	2	6	female		#NUM!
19	2	6	female	12	2.48491
20	2	6	female		#NUM!
21	2	6	female		#NUM!
22	2	6	female	16	2.77259
23	2	6	female	5	1.60944
24	2	6	female		#NUM!			-0.081	0.922194	0.0778063
1	3	1	male	11	2.3979
2	3	1	male	6	1.79176
3	3	1	male	3	1.09861
4	3	1	male	2	0.693147
5	3	1	male	6	1.79176
6	3	1	male		#NUM!
7	3	1	male		#NUM!
8	3	1	male	9	2.19722
9	3	1	male	7	1.94591
10	3	1	male	3	1.09861
11	3	1	male	5	1.60944
12	3	1	male	1	0
13	3	1	male		#NUM!
14	3	1	male		#NUM!
15	3	1	male	0	#NUM!
16	3	1	male	4	1.38629
17	3	1	male		#NUM!
18	3	1	male		#NUM!
19	3	1	male	0	#NUM!
20	3	1	male		#NUM!
21	3	1	male		#NUM!
22	3	1	male	1	0
23	3	1	male		#NUM!
24	3	1	male		#NUM!
1	3	2	male	12	2.48491			-0.1181	0.888607	0.111393
2	3	2	male	12	2.48491
3	3	2	male	19	2.94444
4	3	2	male	9	2.19722
5	3	2	male	13	2.56495
6	3	2	male		#NUM!
7	3	2	male		#NUM!
8	3	2	male	9	2.19722
9	3	2	male	5	1.60944
10	3	2	male	4	1.38629
11	3	2	male	9	2.19722
12	3	2	male	3	1.09861
13	3	2	male		#NUM!
14	3	2	male		#NUM!
15	3	2	male	3	1.09861
16	3	2	male	4	1.38629
17	3	2	male		#NUM!
18	3	2	male		#NUM!
19	3	2	male	0	#NUM!
20	3	2	male		#NUM!
21	3	2	male		#NUM!
22	3	2	male	0	#NUM!
23	3	2	male		#NUM!
24	3	2	male		#NUM!
1	3	3	male	27	3.29584			-0.1439	0.865974	0.134026
2	3	3	male	11	2.3979
3	3	3	male	27	3.29584
4	3	3	male	42	3.73767
5	3	3	male	22	3.09104
6	3	3	male		#NUM!
7	3	3	male		#NUM!
8	3	3	male	5	1.60944
9	3	3	male	8	2.07944
10	3	3	male	3	1.09861
11	3	3	male	7	1.94591
12	3	3	male	9	2.19722
13	3	3	male		#NUM!
14	3	3	male		#NUM!
15	3	3	male	3	1.09861
16	3	3	male	2	0.693147
17	3	3	male		#NUM!
18	3	3	male		#NUM!
19	3	3	male	0	#NUM!
20	3	3	male		#NUM!
21	3	3	male		#NUM!
22	3	3	male	0	#NUM!
23	3	3	male		#NUM!
24	3	3	male		#NUM!
1	3	4	male	7	1.94591			-0.1017	0.903301	0.0966995
2	3	4	male	4	1.38629
3	3	4	male	8	2.07944
4	3	4	male	16	2.77259
5	3	4	male	9	2.19722
6	3	4	male		#NUM!
7	3	4	male		#NUM!
8	3	4	male	7	1.94591
9	3	4	male	11	2.3979
10	3	4	male	7	1.94591
11	3	4	male	13	2.56495
12	3	4	male	5	1.60944
13	3	4	male		#NUM!
14	3	4	male		#NUM!
15	3	4	male	5	1.60944
16	3	4	male	2	0.693147
17	3	4	male		#NUM!
18	3	4	male		#NUM!
19	3	4	male	1	0
20	3	4	male		#NUM!
21	3	4	male		#NUM!
22	3	4	male	0	#NUM!
23	3	4	male		#NUM!
24	3	4	male		#NUM!
1	3	5	male	9	2.19722			-0.1033	0.901856	0.0981436
2	3	5	male	15	2.70805
3	3	5	male	11	2.3979
4	3	5	male	10	2.30259
5	3	5	male	8	2.07944
6	3	5	male		#NUM!
7	3	5	male		#NUM!
8	3	5	male	5	1.60944
9	3	5	male	2	0.693147
10	3	5	male	0	#NUM!
11	3	5	male	2	0.693147
12	3	5	male	6	1.79176
13	3	5	male		#NUM!
14	3	5	male		#NUM!
15	3	5	male	0	#NUM!
16	3	5	male	1	0
17	3	5	male		#NUM!
18	3	5	male		#NUM!
19	3	5	male	2	0.693147
20	3	5	male		#NUM!
21	3	5	male		#NUM!
22	3	5	male	0	#NUM!
23	3	5	male		#NUM!
24	3	5	male		#NUM!
1	3	6	male	42	3.73767			-0.1527	0.858387	0.141613
2	3	6	male	22	3.09104
3	3	6	male	35	3.55535
4	3	6	male	6	1.79176
5	3	6	male	12	2.48491
6	3	6	male		#NUM!
7	3	6	male		#NUM!
8	3	6	male	35	3.55535
9	3	6	male	33	3.49651
10	3	6	male	6	1.79176
11	3	6	male	11	2.3979
12	3	6	male	1	0
13	3	6	male		#NUM!
14	3	6	male		#NUM!
15	3	6	male	1	0
16	3	6	male	3	1.09861
17	3	6	male		#NUM!
18	3	6	male		#NUM!
19	3	6	male	0	#NUM!
20	3	6	male		#NUM!
21	3	6	male		#NUM!
22	3	6	male	0	#NUM!
23	3	6	male		#NUM!
24	3	6	male		#NUM!
1	3	1	female	54	3.98898			-0.1237	0.883645	0.116355
2	3	1	female	33	3.49651
3	3	1	female	54	3.98898
4	3	1	female	57	4.04305
5	3	1	female	38	3.63759
6	3	1	female		#NUM!
7	3	1	female		#NUM!
8	3	1	female	27	3.29584
9	3	1	female	41	3.71357
10	3	1	female	45	3.80666
11	3	1	female	32	3.46574
12	3	1	female	28	3.3322
13	3	1	female		#NUM!
14	3	1	female		#NUM!
15	3	1	female	22	3.09104
16	3	1	female	41	3.71357
17	3	1	female		#NUM!
18	3	1	female		#NUM!
19	3	1	female	22	3.09104
20	3	1	female		#NUM!
21	3	1	female		#NUM!
22	3	1	female	16	2.77259
23	3	1	female	5	1.60944
24	3	1	female		#NUM!
1	3	2	female	27	3.29584			-0.1401	0.869271	0.130729
2	3	2	female	44	3.78419
3	3	2	female	30	3.4012
4	3	2	female	41	3.71357
5	3	2	female	37	3.61092
6	3	2	female		#NUM!
7	3	2	female		#NUM!
8	3	2	female	40	3.68888
9	3	2	female	40	3.68888
10	3	2	female	35	3.55535
11	3	2	female	28	3.3322
12	3	2	female	27	3.29584
13	3	2	female		#NUM!
14	3	2	female		#NUM!
15	3	2	female	36	3.58352
16	3	2	female	32	3.46574
17	3	2	female		#NUM!
18	3	2	female		#NUM!
19	3	2	female	12	2.48491
20	3	2	female		#NUM!
21	3	2	female		#NUM!
22	3	2	female	5	1.60944
23	3	2	female		#NUM!
24	3	2	female		#NUM!
1	3	3	female	15	2.70805			-0.1205	0.886477	0.113523
2	3	3	female	16	2.77259
3	3	3	female	10	2.30259
4	3	3	female	39	3.66356
5	3	3	female	33	3.49651
6	3	3	female		#NUM!
7	3	3	female		#NUM!
8	3	3	female	31	3.43399
9	3	3	female	22	3.09104
10	3	3	female	14	2.63906
11	3	3	female	42	3.73767
12	3	3	female	24	3.17805
13	3	3	female		#NUM!
14	3	3	female		#NUM!
15	3	3	female	60	4.09434
16	3	3	female	12	2.48491
17	3	3	female		#NUM!
18	3	3	female		#NUM!
19	3	3	female	5	1.60944
20	3	3	female		#NUM!
21	3	3	female		#NUM!
22	3	3	female	0	#NUM!
23	3	3	female	3	1.09861
24	3	3	female		#NUM!
1	3	4	female	40	3.68888			-0.1289	0.879062	0.120938
2	3	4	female	22	3.09104
3	3	4	female	39	3.66356
4	3	4	female	78	4.35671
5	3	4	female	30	3.4012
6	3	4	female		#NUM!
7	3	4	female		#NUM!
8	3	4	female	41	3.71357
9	3	4	female	36	3.58352
10	3	4	female	32	3.46574
11	3	4	female	29	3.3673
12	3	4	female	30	3.4012
13	3	4	female		#NUM!
14	3	4	female		#NUM!
15	3	4	female	30	3.4012
16	3	4	female	25	3.21888
17	3	4	female		#NUM!
18	3	4	female		#NUM!
19	3	4	female	16	2.77259
20	3	4	female		#NUM!
21	3	4	female		#NUM!
22	3	4	female	12	2.48491
23	3	4	female	2	0.693147
24	3	4	female		#NUM!
1	3	5	female	22	3.09104			-0.1175	0.889141	0.110859
2	3	5	female	26	3.2581
3	3	5	female	21	3.04452
4	3	5	female	46	3.82864
5	3	5	female	30	3.4012
6	3	5	female		#NUM!
7	3	5	female		#NUM!
8	3	5	female	38	3.63759
9	3	5	female	32	3.46574
10	3	5	female	36	3.58352
11	3	5	female	27	3.29584
12	3	5	female	21	3.04452
13	3	5	female		#NUM!
14	3	5	female		#NUM!
15	3	5	female	17	2.83321
16	3	5	female	29	3.3673
17	3	5	female		#NUM!
18	3	5	female		#NUM!
19	3	5	female	21	3.04452
20	3	5	female		#NUM!
21	3	5	female		#NUM!
22	3	5	female	17	2.83321
23	3	5	female	1	0
24	3	5	female		#NUM!
1	3	6	female	35	3.55535			-0.1348	0.873891	0.126109
2	3	6	female	47	3.85015
3	3	6	female	30	3.4012
4	3	6	female	44	3.78419
5	3	6	female	22	3.09104
6	3	6	female		#NUM!
7	3	6	female		#NUM!
8	3	6	female	36	3.58352
9	3	6	female	36	3.58352
10	3	6	female	30	3.4012
11	3	6	female	58	4.06044
12	3	6	female	29	3.3673
13	3	6	female		#NUM!
14	3	6	female		#NUM!
15	3	6	female	29	3.3673
16	3	6	female	22	3.09104
17	3	6	female		#NUM!
18	3	6	female		#NUM!
19	3	6	female	26	3.2581
20	3	6	female		#NUM!
21	3	6	female		#NUM!
22	3	6	female	7	1.94591
23	3	6	female		#NUM!
24	3	6	female		#NUM!

## Sheet: albodailymortalityMRC
replicate	square	sex	dailymortality
1	1	male	0.0579528946720338
1	2	male	0.0696551917585793
1	3	male	0.152360625871909
1	4	male	0.113079563282843
1	5	male	0.103897074146315
1	6	male	0.128378492210025
1	1	female	0.129858989993599
1	2	female	0.102641651459291
1	3	female	0.104434574635556
1	4	female	0.135410109926047
1	5	female	0.11325692963296
1	6	female	0.0753130211651866
2	1	male	0.100845138848437
2	2	male	0.119002067664085
2	3	male	0.15717842652838
2	4	male	0.113345599506429
2	5	male	0.117944235572967
2	6	male	0.152699613819451
2	1	female	0.123308398405967
2	2	female	0.111659354720223
2	3	female	0.119618550422582
2	4	female	0.142556507437757
2	5	female	0.109880895563326
2	6	female	0.091626825790732
3	1	male	0.0778063085553919
3	2	male	0.111392812547312
3	3	male	0.134025658836406
3	4	male	0.0966994988252288
3	5	male	0.0981436240188734
3	6	male	0.141612800652363
3	1	female	0.116355105408916
3	2	female	0.130728696078088
3	3	female	0.113522912654622
3	4	female	0.120938132662846
3	5	female	0.110859488253552
3	6	female	0.126109327654145

## Sheet: alboeggproduction
replicate	eggbatch	eggorigin	eggweight(g)	eggweight(mg)	n	initialfemale	eggfemale
1	1	paper	3.8701	3870.1	552441	13333	41.4341
1	1	floating	0.127	127	17712.4	13333	1.32846
2	1	paper	3.61	3610	515284	13333	38.6473
2	1	floating	0.1	100	13855.2	13333	1.03917
3	1	paper	3.745	3745	534570	13333	40.0937
3	1	floating	0.084	84	11569.5	13333	0.867735
1	2	paper	0.5904	590.4	83912.4	13333	6.29359
1	2	floating	0.0596	59.6	8083.8	13333	0.6063
2	2	paper	0.4933	493.3	70040.9	13333	5.2532
2	2	floating	0.052	52	6998.09	13333	0.52487
3	2	paper	0.6235	623.5	88640.9	13333	6.64824
3	2	floating	0.0645	64.5	8783.8	13333	0.658801
1	3	paper	2.61	2610	372427	13333	27.9327
1	3	floating	0.123	123	17140.9	13333	1.2856
2	3	paper	2.763	2763	394284	13333	29.572
2	3	floating	0.104	104	14426.7	13333	1.08203
3	3	paper	3.203	3203	457141	13333	34.2864
3	3	floating	0.112	112	15569.5	13333	1.16774
1	4	paper	0.1475	147.5	20640.9	13333	1.54811
1	4	floating	0.0253	25.3	3183.8	13333	0.238791
2	4	paper	0.188	188	26426.7	13333	1.98205
2	4	floating	0.036	36	4712.37	13333	0.353437
3	4	paper	0.2332	233.2	32883.8	13333	2.46635
3	4	floating	0.035	35	4569.51	13333	0.342722
1	5	paper	1.7439	1743.9	248698	13333	18.6528
1	5	floating	0.0785	78.5	10783.8	13333	0.808805
2	5	paper	1.632	1632	232712	13333	17.4539
2	5	floating	0.0702	70.2	9598.09	13333	0.719874
3	5	paper	1.9432	1943.2	277170	13333	20.7882
3	5	floating	0.109	109	15140.9	13333	1.1356
4	1	paper	2.2566	2256.6	321941	13333	24.1462
4	1	floating	0.1514	151.4	21198.1	13333	1.5899
5	1	paper	3.096	3096	441855	13333	33.14
5	1	floating	0.1313	131.3	18326.7	13333	1.37453
4	2	paper	0.488	488	69283.8	13333	5.19641
4	2	floating	0.0127	12.7	1383.8	13333	0.103788
5	2	paper	0.5097	509.7	72383.8	13333	5.42892
5	2	floating	0.0601	60.1	8155.23	13333	0.611657
4	3	paper	2.4188	2418.8	345112	13333	25.8841
4	3	floating	0.076	76	10426.7	13333	0.782019
5	3	paper	2.4689	2468.9	352270	13333	26.4209
5	3	floating	0.0747	74.7	10240.9	13333	0.76809
4	4	paper	0.1616	161.6	22655.2	13333	1.69918
4	4	floating	0.0142	14.2	1598.09	13333	0.119859
5	4	paper	0.1932	193.2	27169.5	13333	2.03776
5	4	floating	0.019	19	2283.8	13333	0.171289
4	5	paper	1.3036	1303.6	185798	13333	13.9352
4	5	floating	0.0553	55.3	7469.51	13333	0.560228
5	5	paper	1.2846	1284.6	183084	13333	13.7316
5	5	floating	0.0464	46.4	6198.09	13333	0.464868

## Sheet: alboegghatchrate
replicate	eggbatch	eggorigin	eggsample	hatched	unhatched	n	hr
1	1	paper	1	94	6	100	0.94
1	1	paper	2	89	11	100	0.89
1	1	paper	3	92	8	100	0.92
1	1	floating	1	81	19	100	0.81
1	1	floating	2	92	8	100	0.92
1	1	floating	3	91	10	101	0.90099
2	1	paper	1	93	9	102	0.911765
2	1	paper	2	92	8	100	0.92
2	1	paper	3	88	12	100	0.88
2	1	floating	1	84	16	100	0.84
2	1	floating	2	95	5	100	0.95
2	1	floating	3	85	15	100	0.85
3	1	paper	1	93	7	100	0.93
3	1	paper	2	95	5	100	0.95
3	1	paper	3	96	4	100	0.96
3	1	floating	1	80	20	100	0.8
3	1	floating	2	85	15	100	0.85
3	1	floating	3	90	10	100	0.9
1	2	paper	1			0	#DIV/0!
1	2	paper	2			0	#DIV/0!
1	2	paper	3			0	#DIV/0!
1	2	floating	1			0	#DIV/0!
1	2	floating	2			0	#DIV/0!
1	2	floating	3			0	#DIV/0!
2	2	paper	1			0	#DIV/0!
2	2	paper	2			0	#DIV/0!
2	2	paper	3			0	#DIV/0!
2	2	floating	1			0	#DIV/0!
2	2	floating	2			0	#DIV/0!
2	2	floating	3			0	#DIV/0!
3	2	paper	1			0	#DIV/0!
3	2	paper	2			0	#DIV/0!
3	2	paper	3			0	#DIV/0!
3	2	floating	1			0	#DIV/0!
3	2	floating	2			0	#DIV/0!
3	2	floating	3			0	#DIV/0!
1	3	paper	1	82	18	100	0.82
1	3	paper	2	75	25	100	0.75
1	3	paper	3	87	17	104	0.836538
1	3	floating	1	85	15	100	0.85
1	3	floating	2	76	24	100	0.76
1	3	floating	3	77	23	100	0.77
2	3	paper	1	35	65	100	0.35
2	3	paper	2	72	28	100	0.72
2	3	paper	3	79	21	100	0.79
2	3	floating	1	68	32	100	0.68
2	3	floating	2	85	15	100	0.85
2	3	floating	3	70	30	100	0.7
3	3	paper	1	88	12	100	0.88
3	3	paper	2	82	18	100	0.82
3	3	paper	3	80	20	100	0.8
3	3	floating	1	76	24	100	0.76
3	3	floating	2	80	20	100	0.8
3	3	floating	3	71	29	100	0.71
1	4	paper	1
1	4	paper	2
1	4	paper	3
1	4	floating	1
1	4	floating	2
1	4	floating	3
2	4	paper	1
2	4	paper	2
2	4	paper	3
2	4	floating	1
2	4	floating	2
2	4	floating	3
3	4	paper	1
3	4	paper	2
3	4	paper	3
3	4	floating	1
3	4	floating	2
3	4	floating	3
1	5	paper	1	79	21	100	0.79
1	5	paper	2	82	18	100	0.82
1	5	paper	3	84	16	100	0.84
1	5	floating	1	73	27	100	0.73
1	5	floating	2	84	16	100	0.84
1	5	floating	3	80	20	100	0.8
2	5	paper	1	87	13	100	0.87
2	5	paper	2	90	10	100	0.9
2	5	paper	3	80	20	100	0.8
2	5	floating	1	92	8	100	0.92
2	5	floating	2	89	11	100	0.89
2	5	floating	3	82	18	100	0.82
3	5	paper	1	70	30	100	0.7
3	5	paper	2	56	46	102	0.54902
3	5	paper	3	69	31	100	0.69
3	5	floating	1	72	28	100	0.72
3	5	floating	2	83	17	100	0.83
3	5	floating	3	73	27	100	0.73
4	1	paper	1	67	33	100	0.67
4	1	paper	2	73	27	100	0.73
4	1	paper	3	66	34	100	0.66
4	1	floating	1	61	39	100	0.61
4	1	floating	2	56	54	100	0.56
4	1	floating	3	59	41	100	0.59
5	1	paper	1	79	21	100	0.79
5	1	paper	2	70	30	100	0.7
5	1	paper	3	69	31	100	0.69
5	1	floating	1	63	37	100	0.63
5	1	floating	2	66	34	100	0.66
5	1	floating	3	70	30	100	0.7
4	2	paper	1			100
4	2	paper	2			100
4	2	paper	3			100
4	2	floating	1			100
4	2	floating	2			100
4	2	floating	3			100
5	2	paper	1			100
5	2	paper	2			100
5	2	paper	3			100
5	2	floating	1			100
5	2	floating	2			100
5	2	floating	3			100
4	3	paper	1	52	48	100	0.52
4	3	paper	2	49	51	100	0.49
4	3	paper	3	64	34	100	0.64
4	3	floating	1	48	52	100	0.48
4	3	floating	2	47	53	100	0.47
4	3	floating	3	50	50	100	0.5
5	3	paper	1	55	45	100	0.55
5	3	paper	2	47	53	100	0.47
5	3	paper	3	51	49	100	0.51
5	3	floating	1	36	64	100	0.36
5	3	floating	2	39	61	100	0.39
5	3	floating	3	68	32	100	0.68
4	4	paper	1			100
4	4	paper	2			100
4	4	paper	3			100
4	4	floating	1			100
4	4	floating	2			100
4	4	floating	3			100
5	4	paper	1			100
5	4	paper	2			100
5	4	paper	3			100
5	4	floating	1			100
5	4	floating	2			100
5	4	floating	3			100
4	5	paper	1	76	24	100	0.76
4	5	paper	2	74	26	100	0.74
4	5	paper	3	72	28	100	0.72
4	5	floating	1	47	54	100	0.47
4	5	floating	2	41	59	100	0.41
4	5	floating	3	45	55	100	0.45
5	5	paper	1	69	31	100	0.69
5	5	paper	2	72		100	0.72
5	5	paper	3	74		100	0.74
5	5	floating	1	38	62	100	0.38
5	5	floating	2	65	35	100	0.65
5	5	floating	3	61	39	100	0.61

## Sheet: albopropfloatingeggs
replicate	eggbatch	week	floating	paper	n	propfloat
1	1	A	17712	552441	570153	0.0310659799474487
2	1	A	13855	515284	529139	0.0261844767127365
3	1	A	11570	534570	546139	0.021184192450002
1	2	A	8084	83912	91996	0.0878710480498257
2	2	A	6998	70041	77039	0.0908381873974082
3	2	A	8784	88641	97425	0.0901598479236428
1	3	B	17141	372427	389568	0.0439999190311075
2	3	B	14427	394284	408710	0.0352979888102412
3	3	B	15570	457141	472710	0.0329366825938633
1	4	B	3184	20641	23825	0.133634181031485
2	4	B	4712	26427	31139	0.151333283174262
3	4	B	4570	32884	37453	0.122005605454715
1	5	C	10784	248698	259482	0.041558970370186
2	5	C	9598	232712	242310	0.0396106954171897
3	5	C	15141	277170	292310	0.0517974724720273
4	1	A	21198	321941	343139	0.0617769590435064
5	1	A	18327	441855	460182	0.0398248121270807
4	2	A	1384	69284	70668	0.0195818168439285
5	2	A	8155	72384	80539	0.101258094567106
4	3	B	10427	345112	355539	0.0293263363652421
5	3	B	10241	352270	362510	0.0282500619095441
4	4	B	1598	22655	24253	0.0658914363397757
5	4	B	2284	27170	29453	0.0775396608288565
4	5	C	7470	185798	193268	0.0386485592293498
5	5	C	6198	183084	189282	0.0327452660929293

## Sheet: arabiensisEggproduction
week	eggbatch	rep	cagetype	eggweight(g)	eggweight(mg)	neggs	nfemale	npf
A	1	1	plexiglass	1.0635	1063.5	266407.01754386	7500	35.5209356725146
A	1	2	plexiglass	0.9728	972.8	243675.187969925	7500	32.4900250626566
A	1	3	plexiglass	0.9866	986.6	247133.834586466	7500	32.9511779448622
A	1	1	stainless-steel	0.5373	537.3	134527.318295739	7500	17.9369757727652
A	1	2	stainless-steel	0.6373	637.3	159589.974937343	7500	21.2786633249791
A	1	3	stainless-steel	0.7818	781.8	195805.513784461	7500	26.1074018379282
B	2	1	plexiglass	0.3052	305.2	76356.8922305765	7500	10.1809189640769
B	2	2	plexiglass	0.3998	399.8	100066.165413534	7500	13.3421553884712
B	2	3	plexiglass	0.5778	577.8	144677.694235589	7500	19.2903592314119
B	2	1	stainless-steel	0.7523	752.3	188412.030075188	7500	25.1216040100251
B	2	2	stainless-steel	0.7407	740.7	185504.761904762	7500	24.7339682539683
B	2	3	stainless-steel	0.771	771	193098.746867168	7500	25.7464995822891
B	3	1	plexiglass	0.1463	146.3	36532.3308270677	7500	4.87097744360902
B	3	2	plexiglass	0.0651	65.1	16181.4536340852	7500	2.15752715121136
B	3	3	plexiglass	0.2089	208.9	52221.5538847118	7500	6.9628738512949
B	3	1	stainless-steel	0.5086	508.6	127334.335839599	7500	16.9779114452799
B	3	2	stainless-steel	0.3589	358.9	89815.5388471178	7500	11.9754051796157
B	3	3	stainless-steel	0.311	311	77810.5263157895	7500	10.3747368421053
